# Supplementary material for: Targeting pancreatic cancer with combinatorial treatment of CPI-613 and inhibitors of lactate metabolism
Source: PLoS One. 2022 Apr 22;17(4):e0266601. doi: 10.1371/journal.pone.0266601 (PMC9032382; doi:10.1371/journal.pone.0266601)
Supplement: S1 Data — (XLSX) [file pone.0266601.s006.xlsx]

## Sheet:  1A
absorbance 450 nm: 5-bromo-2’-deoxyuridine (BrdU) with colorimetric Cell Proliferation ELISA kit
				CPI-613 + DMSO									CPI + 5 mM CHC
Exp.	No. BrdU	Date	Control	50µM	150µM	250µM	350 µM		Exp.	No. BrdU	Date	Control	50µM	150µM	250µM	350 µM
1	Nr.2.2	2016-01-14	1.17827	1.29665	1.27886	0.662058	0.00306077		1	Nr.2.2	2016-01-14	1.21992	1.33141	1.13508	0.0775711	0.00373424
2	Nr.2.4	2016-01-29	1.18996	1.14698	1.18402	0.693755	0.00281232		2	Nr.2.4	2016-01-29	1.04406	0.766671	0.764851	0.0223112	0.00438391
3	Nr.2.5	2016-02-04	1.22661	1.13269	1.29536	0.831151	0.0103805		3	Nr.2.5	2016-02-04	1.08369	1.17132	1.04354	0.219095	0.00320536
4	Nr.2.6	2016-02-05	1.37541	1.33802	1.34479	0.958106	0.00260946		4	Nr.2.6	2016-02-05	1.34007	1.18436	0.812362	0.104455	0.00121805
5	Nr.2.7	2016-02-12	1.20685	1.10567	1.11966	0.388299	0.00103871		5	Nr.2.7	2016-02-12	0.914851	0.774882	0.432475	0.0180457	0.00323541
									6	Nr.2.7	2016-02-12	0.910696	0.694154	0.450764	0.0515361	0.00416441
									7	Nr.2.7	2016-02-12	0.910416	0.73882	0.497046	0.0691395	0.00691395

## Sheet: 1B
absorbance 450 nm: 5-bromo-2’-deoxyuridine (BrdU) with colorimetric Cell Proliferation ELISA kit
	Control	CPI 250µM	CPI 250 + CHC	5mM CHC
	1.17827	0.662058	0.0775711	1.21992
	1.18996	0.693755	0.0223112	1.04406
	1.22661	0.831151	0.219095	1.08369
	1.37541	0.958106	0.104455	1.34007
	1.20685	0.388299	0.0180457	0.914851
			0.0515361	0.910696
			0.0691395	0.910416
Median	1.20685	0.693755	0.0691395	1.04406
25% IQR	1.18411	0.525178	0.0223112	0.910696
75% IQR	1.30101	0.894629	0.104455	1.21992

## Sheet: 1C
cell death in % by trypan blue positive cells
	Exp. No.	Date	Control	150µM CPI	CPI+CHC	5mM CHC
	Nr. 2.1	2016-05-17	10	21	51	16
	Nr.2.2	2016-06-02	4	6	39	8
	Nr.2.2	2016-06-02	6	12	36	11
	Nr.2.2	2016-06-02	8	12	43	15
	Nr.2.3	2016-06-09	6	6	28	9
	Nr.2.3	2016-06-09	6	8	21	12
	Nr.2.3	2016-06-09	6	8	25	9
	Nr.2.4	2016-06-16	8	4	30	18
		Median	6	8	33	11.5
		25% IQR	6	6	25.75	9
		75% IQR	8	12	42	15.75

## Sheet: 2A
absorbance 450 nm: 5-bromo-2’-deoxyuridine (BrdU) with colorimetric Cell Proliferation ELISA kit
					CPI-613									CPI + 30 µM GAL
	Exp.	No. BrdU	Date	Control	100µM	200µM	300µM	400 µM		Experiment	No. BrdU	Date	Control	100µM	200µM	300µM	400 µM
	1	Nr.2	2015-10-23	0.937846	1.22676	1.4161		0.157918		1	9	2015-11-27	0.715572	0.745175	0.738755	0.272954	0.0178622
	2	Nr.3	2015-10-28	1.13777	1.18875	0.916328	0.599722	0.0787664		2	10	2015-12-02	0.596925	0.85197	0.774856	0.496492	0.0319558
	4	Nr.6	2015-11-11	1.18352	1.13352		0.546991	0.0645864		3	10	2015-12-02	0.409948	0.408593	0.460702	0.216764	0.0424031
	5	Nr.7.1	2015-11-18	1.11491	1.22635	1.0835	0.663348	0.0924082		4	10	2015-12-02	0.478949	0.468363	0.399622	0.305794	0.0359165
	6	Nr.7.2	2015-11-18	1.2451	1.06576	1.00125	0.577907	0.11457		5	12	2015-12-09	0.92839	0.713006	0.44064	0.312041	0.0261257
	7	Nr.8.2	2015-11-20	0.789807	1.33441	0.868575	0.61073	0.0325135		6	12	2015-12-09	0.92818	0.711334	0.374565	0.36872	0.0350963
	8	Nr.8.3	2015-01-20	0.750505	1.16213	0.858618	0.735751	0.0295527		7	12	2015-12-09	0.993997	0.992765	1.00372	0.621991	0.0642462
	9	Nr.10	2015-12-02	0.627095	0.772221	0.705556	0.43614	0.0431975		8	13	2015-12-16	0.429158	0.477954	0.288545	0.1717	0.0117427
	10	Nr.11	2015-12-09	1.02451	0.914654	0.747865	0.669557	0.174281		9	13	2015-12-16		0.394503	0.243623	0.0962918	0.0155042
	11	Nr.13	2015-12-16	0.98168	0.931129	0.913428	0.510109	0.0197343		10	13	2015-12-16		0.368116	0.342127	0.145411	0.00542972
	missing values: low absorbance due to a low cell number in the wells

## Sheet: 2B
absorbance 450 nm: 5-bromo-2’-deoxyuridine (BrdU) with colorimetric Cell Proliferation ELISA kit
	Control	300 CPI	CPI+GAL	30µM Gal
	0.937846	0.599722	0.272954	0.715572
	1.13777	0.546991	0.496492	0.596925
	1.18352	0.663348	0.216764	0.409948
	1.11491	0.577907	0.305794	0.478949
	1.2451	0.61073	0.312041	0.92839
	0.789807	0.735751	0.36872	0.92818
	0.750505	0.43614	0.621991	0.993997
	0.627095	0.669557	0.1717	0.429158
	1.02451	0.510109	0.0962918
	0.98168		0.145411
Median	1.0031	0.599722	0.289374	0.656249
25% IQR	0.779981	0.52855	0.165128	0.441606
75% IQR	1.14921	0.666453	0.400663	0.928338

## Sheet: 2C
cell death in % by trypan blue positive cells
	Exp. No.	Date	Control	CPI 300µM	CPI+Gallo	Gallo 30µM
	Nr. 1.1	2016-04-08	7	11	45	12
	Nr. 1.2	2016-04-13	2	16	77	6
	Nr. 1.2	2016-04-13	9	22	60	9
	Nr.1.3	2016-04-27	5	16	33	6
	Nr.1.3	2016-04-27	4	15	35	6
	Nr.1.3	2016-04-27	7	11	38	6
	Nr.2.4	2016-06-13	31	46	22	10
	Nr. 2.6	2016-07-04	11.3	48.6	53.3	7
	Nr. 2.7	2016-07-07	26.5	50	40	18.5
	Nr.2.8	2016-07-14	8	43	36	6
	Nr. 2.8	2016-07-14	7.3	27.3	30.6	13.3
	Nr. 2.8	2016-07-14	2.5	16.2362	26.1719	5.01792
	Nr.2.9	2016-07-20	14	36.6667	66.6667	9.33333
	Nr.2.9	2016-07-20	8.66667	28	59.3333	6.66667
	Nr.2.10	2016-07-28	8	21.3333	57.3333	8.66667
	Nr.2.10	2016-07-28	9.33333	25.6667	61.6667	11.3333
	Nr. 3.0	2016-08-05	5.33333	27.6667	69	10.6667
	Nr.3.0	2016-08-05	7	21.3333	68.6667	9.33333
	Nr.3.1	2016-08-17	3.66667	31.6667	43	21.3333
		Median	7.3	25.6667	45	9
		25% IQR	5	16	35	6
		75% IQR	9.33333	36.6667	61.6667	11.3333

## Sheet: 3D
18F-FDG uptake (% injected dose / g bodyweight) in each tumor quantified as metabolic tumor volume (30 % of the hottest voxel)
	animal ID	Treatment	MTV 30 % [mm³]
	SK 30	Sham	67.7
	SK 34	Sham	27.3
	SK 35	CPI + CHC	55.7
	SK 36	CPI + CHC	37.4
	SK 48	Sham	76.3

## Sheet: 3E
	animal ID	Treatment	tumor weight [g]		Tumor weight [g]
	SK28	CPI+CHC	0.245		Sham	CPI	CPI+CHC	CHC
	SK29	CPI + CHC	0.305		0.171	0.822	0.245	0.073
	SK30	Sham	0.171		0.546	0.235	0.305	0.083
	SK31	CHC+CPI	0.165		0.032	0.083	0.122	0.352
	SK32	CPI+CHC	0.122		1.165	0.327	0.733
	SK33	CPI+CHC	0.733		0.302		0.2
	SK34	Sham	0.546		0.076		0.204
	SK35	CPI+CHC	0.2		0.22		0.07
	SK36	CPI+CHC	0.204		0.215		0.165
	SK37	CPI+CHC	0.07		0.198		0.102
	SK38	CPI	0.822				0.156
	SK39	CPI	0.235
	SK40	CPI	0.083
	SK41	CHC	0.073
	SK42	CHC	0.083
	SK43	CHC	0.352
	SK44	Sham	0.032
	SK45	CPI	0.327
	SK46	Sham	1.165
	SK48	Sham	0.302
	SK49	Sham	0.076
	SK51	Sham	0.22
	SK22	CPI+CHC	0.102
	SK23	CPI+CHC	0.156
	SK25	Sham	0.215
	SK26	Sham	0.198

## Sheet: 3F
Body weight [g]
		CPI+CHC										Sham
	day	SK22	SK23	SK28	SK29	SK31	SK32	SK33	SK35	SK 36	SK 37	SK 25	SK 26	SK 30	SK 34	SK 44	SK 46	SK 48	Sk 49	SK 51
	-8	26	28.5	38.8	30	29.7	27.9	30.6	30.4	30.2	30.7	25	28.5	30.7	28.3	28.7	29.3	25.6	25.5	26.3
	8	25.5	28.5	35.8	29.7	28.7	27.4	28.6	30	29.5	30.5	25	28.8	29.9	27.5	28.4	28.4	24.9	26.7	27
	15	25	27	34.8	29.3	28.8	27.1	29.6	29.8	28.4	28.6	24.2	28.3	28.2	27.4	27.8	29.4	24.2	27	26.7
	22	25.2	27.2	35	29.4	26.3	26.8	28.3	29.4	29.2	27.9	24.6	29	27.6	26.9	27	28.2	24.3	25.2	26.5
	28	25	27	36	28.6	28.6	26.6	28	29	28	29	25.3	27.9	26.7	27.2	27.3	29.1	24.5	25.4	26.5
	36	25.8	27.8	35.8	29.1	29.5	26.7	27.4	28.7	27.3	28.6	24.9	27.8	27.5	27	27.4	28.4	24.6	26	26.6
Body weight [% to day -8]
		CPI+CHC										Sham
	day	SK22	SK23	SK28	SK29	SK31	SK32	SK33	SK35	SK 36	SK 37	SK 25	SK 26	SK 30	SK 34	SK 44	SK 46	SK 48	Sk 49	SK 51
	8	-1.96078	0	-8.37989	-1.0101	-3.48432	-1.82482	-6.99301	-1.33333	-2.37288	-0.655738	0	1.04167	-2.67559	-2.90909	-1.05634	-3.16901	-2.81124	4.49438	2.59259
	15	-4	-5.55556	-11.4943	-2.38908	-3.125	-2.95203	-3.37838	-2.01342	-6.33803	-7.34266	-3.30579	-0.706714	-8.86525	-3.28467	-3.23741	0.340136	-5.78512	5.55556	1.49813
	22	-3.1746	-4.77941	-10.8571	-2.04082	-12.9278	-4.10448	-8.12721	-3.40136	-3.42466	-10.0358	-1.62602	1.72414	-11.2319	-5.20446	-6.2963	-3.90071	-5.34979	-1.19048	0.754717
	28	-4	-5.55556	-7.77778	-4.8951	-3.84615	-4.88722	-9.28571	-4.82759	-7.85714	-5.86207	1.18577	-2.15054	-14.9813	-4.04412	-5.12821	-0.687285	-4.4898	-0.393701	0.754717
	36	-0.775194	-2.51799	-8.37989	-3.09278	-0.677966	-4.49438	-11.6788	-5.92334	-10.6227	-7.34266	-0.401606	-2.51799	-11.6364	-4.81481	-4.74453	-3.16901	-4.06504	1.92308	1.12782

## Sheet: 4F
tumor volume [mm³], quantified by MRI
	tumor volume [mm³]
	treatment	CPI+ CHC	Sham	Sham	CPI+ CHC	CPI+ CHC	CPI+ CHC	CPI+ CHC	Sham	Sham
	animal ID	SK 111	SK 113	SK 114	SK 115	SK 116	SK 117	SK 118	SK 119	SK 120
	20	143.76	47.4175	91.7235	79.9119	127.692	77.2073	45.031	57.5978	183.981
	32	549.571	119.242	306.98	155.423	274.012	109.285	90.1323	152.473	449.193

[truncated: 18 more sheets: 4G, 4H, 5F, 5G, 5H,   S1 A,  S1 B,  S1 C, S1 D , S1 E , S1 F, S2 A, S2 B, S2 C, S2 D, S2 E, S2 F,   S3 B]
